# Supplementary material for: Using queueing models as a decision support tool in allocating point-of-care HIV viral load testing machines in Kisumu County, Kenya
Source: Health Policy Plan. 2023 Nov 9;39(1):44–55. doi: 10.1093/heapol/czad111 (PMC10775219; doi:10.1093/heapol/czad111)
Supplement: czad111_Supp [file czad111_supp.zip]

Archive with 1 entries (1 files):
- 11.14.22 Appendix .docx
